# Supplementary material for: Replicative Study in Performance-Related Genes of Brazilian Elite Soccer Players Highlights Genetic Differences from African Ancestry and Similarities between Professional and U20 Youth Athletes
Source: Genes (Basel). 2023 Jul 14;14(7):1446. doi: 10.3390/genes14071446 (PMC10379729; doi:10.3390/genes14071446)
Supplement: Supplementary file 1 [file genes-14-01446-s001.zip]

Archive with 1 entries (1 files):
- genes-2480873-supplementary.pdf
